# Supplementary material for: EGFR Regulates the Hippo pathway by promoting the tyrosine phosphorylation of MOB1
Source: Commun Biol. 2021 Nov 1;4:1237. doi: 10.1038/s42003-021-02744-4 (PMC8560880; doi:10.1038/s42003-021-02744-4)
Supplement: Supplementary file 3 — Supplementary Data 1 [file 42003_2021_2744_MOESM3_ESM.xlsx]

## Sheet: Figure 1b
		CTGF				CYR61				HN6
		CAL33	CAL27	HN6		CAL33	CAL27	HN6		CAL33	CAL27	HN6
		0.960543	0.68782	4.88084		0.905044	2.88796	9.71558		0.931848	1.68865	2.53556
		0.975843	0.71753	4.31334		1.05652	2.93826	8.51249		1.00863	1.47848	2.29241
		1.06361	1.07166	3.92523		1.03844	3.20896	9.21189		1.05952	1.7974	2.17009

## Sheet: Figure 1e
		CTGF								CYR61								AMOTL2
	EGF (hr)	0	0.5	1	2	6	12		EGF (hr)	0	0.5	1	2	6	12		EGF (hr)	0	0.5	1	2	6	12
		1.09299	18.1423	30.7621	24.0996	1.01257	0.733564			1.07516	3.95166	6.76383	3.97768	1.10141	0.782188			0.939771	1.37481	1.72964	1.54652	0.95472	0.777584
		1.09295	14.9732	29.4141	16.9797	2.35335	1.16554			0.949035	3.33574	4.9614	4.38223	1.50024	0.495015			0.959311	1.52656	1.98205	1.47885	0.764824	0.59844
		0.814063	15.9439	29.671	21.5903	1.08208	0.819528			0.975801	3.53862	6.19116	3.72467	1.1702	0.833607			1.10092	0.791933	1.54901	1.60894	1.00564	0.801393

## Sheet: Figure 2b
	CTGF
		Vector							EGFR
	EGF (hr)	0	0.5	1	2	6	12		0	0.5	1	2	6	12
		1.13471	2.97587	1.67344	1.94448	1.79832	1.49393		1.01209	5.98983	13.5284	15.4898	10.321	7.36027
		0.8897	3.17043	1.82721	1.86791	2.0464	1.552		0.991018	7.83895	21.5186	17.2077	14.9533	7.25981
		0.975594	3.04692	1.79795	1.85492	2.0186	1.52452		0.996896	6.66458	18.7331	15.3112	12.2483	7.29301
	CYR61
		Vector							EGFR
	EGF (hr)	0	0.5	1	2	6	12		0	0.5	1	2	6	12
		1.14402	2.27408	1.40433	1.10727	0.991089	0.860899		0.859983	3.42089	8.0689	6.99641	3.6817	3.51821
		0.768551	2.17024	1.67919	1.08888	1.1059	1.06163		1.09003	3.27699	5.71573	5.9353	4.30367	3.50317
		1.08743	2.24221	1.48856	1.12188	0.866289	0.989602		1.04999	3.4831	6.91808	6.4191	4.17094	3.48793
	AMOTL2
		Vector							EGFR
	EGF (hr)	0	0.5	1	2	6	12		0	0.5	1	2	6	12
		1.24417	0.927739	1.04908	1.25342	1.07653	1.01997		0.990537	1.09092	1.5832	2.30387	1.78167	0.942053
		0.866481	1.05163	1.19824	1.12518	1.10587	1.09684		0.969818	1.59092	1.53481	1.47663	2.49503	1.59173
		0.889353	1.12663	1.23971	1.14913	1.14317	1.11729		1.03965	1.61028	1.34542	1.94861	1.84897	1.12943

## Sheet: Figure 2d
			CTGF					CYR61					AMOTL2
			sicontrol, EGF-	sicontrol, EGF+	siYAP/TAZ, EGF-	siYAP/TAZ, EGF+		sicontrol, EGF-	sicontrol, EGF+	siYAP/TAZ, EGF-	siYAP/TAZ, EGF+		sicontrol, EGF-	sicontrol, EGF+	siYAP/TAZ, EGF-	siYAP/TAZ, EGF+
			0.856028	30.9876	0.905185	5.55206		0.97663	14.6244	0.966595	9.22283		0.864444	1.94305	0.988004	1.2699
			1.07285	20.9681	1.21005	5.00311		1.01576	12.4793	0.991337	8.79743		1.03062	2.01098	0.911798	1.23973
			1.07112	24.2759	0.884766	5.91087		1.00761	14.1743	1.04207	9.80752		1.10494	2.23845	1.1002	1.3578

## Sheet: Figure 4f
				CTGF					CTGF
				MOB1 WT		MOB1 3YF				MOB1 WT		MOB1 8YF
				EGF-	EGF+	EGF-	EGF+			EGF-	EGF+	EGF-	EGF+
				1.08371	10.2716	1.0365	5.49669			0.966101	27.192	0.8722	6.93317
				1.03967	11.3042	1.07389	4.99363			0.78059	31.4854	1.02783	5.05107
				0.876617	13.4932	0.889619	4.1861			1.25331	27.8128	1.09997	6.17036

## Sheet: Figure 5b
		HN6
			CTGF			CYR61			AMOTL2
			Erlotinib-	Erlotinib+		Erlotinib-	Erlotinib+		Erlotinib-	Erlotinib+
			1.0722	0.554997		1.10922	0.728709		0.987824	0.755806
			0.939144	0.524334		0.930754	0.588597		0.958772	0.83155
			0.988653	0.532385		0.960031	0.675186		1.0534	0.865112
		HCC827
			CTGF			CYR61			AMOTL2
			Erlotinib-	Erlotinib+		Erlotinib-	Erlotinib+		Erlotinib-	Erlotinib+
			1.02832	0.631261		1.03239	0.804862		0.959946	0.821527
			0.893814	0.557984		0.981411	0.750006		1.00907	0.838001
			1.07786	0.700907		0.9862	0.716188		1.03099	0.766854

## Sheet: Figure 5g
			HN6			HCC827
			sicontrol	siYAP/TAZ		sicontrol	siYAP/TAZ
			107.074	25.0804		104.651	35.8804
			93.5691	35.6913		98.6711	39.8671
			99.3569	40.5145		96.6777	32.8904

## Sheet: Figure 6b
		HN6
		CTGF					CYR61					AMOTL2
		WT, Erlotinib-	WT, Erlotinib+	LATS1/2KO, Erlotinib-	LATS1/2KO, Erlotinib+		WT, Erlotinib-	WT, Erlotinib+	LATS1/2KO, Erlotinib-	LATS1/2KO, Erlotinib+		WT, Erlotinib-	WT, Erlotinib+	LATS1/2KO, Erlotinib-	LATS1/2KO, Erlotinib+
		1.08719	0.4208	1.07475	0.874182		1.06339	0.52088	1.07016	1.10406		0.920755	0.66137	1.03548	0.912523
		0.90706	0.495437	1.0171	0.81904		1.16326	0.525222	0.998217	1.16378		1.12946	0.710829	0.969837	0.969494
		1.00575	0.462418	0.908152	0.817338		0.773342	0.490111	0.931626	1.24991		0.949783	0.627928	0.99468	0.997442
		HCC827
		CTGF					CYR61					AMOTL2
		WT, Erlotinib-	WT, Erlotinib+	LATS1/2KO, Erlotinib-	LATS1/2KO, Erlotinib+		WT, Erlotinib-	WT, Erlotinib+	LATS1/2KO, Erlotinib-	LATS1/2KO, Erlotinib+		WT, Erlotinib-	WT, Erlotinib+	LATS1/2KO, Erlotinib-	LATS1/2KO, Erlotinib+
		0.964262	0.47653	0.898713	1.11016		0.957245	0.549164	0.950575	1.01427		1.02561	0.624809	0.976895	0.939704
		1.15842	0.421133	0.99001	1.01943		0.973978	0.535819	0.980118	1.1659		0.945721	0.684673	0.917869	0.918975
		0.877313	0.428314	1.11128	1.1517		1.06878	0.517814	1.06931	1.20593		1.02867	0.591488	1.10524	1.07036

## Sheet: Figure 6c
	Cell viability (%)
		HN6
		WT
		Erlotinib conc. (uM)	0	0.2	0.5	1	2	5	10	20	50
			107.289	93.2687	77.1321	70.2526	52.2983	34.6048	13.1148	4.55568	2.0861
			110.103	99.1666	83.2447	60.7424	55.7035	31.4526	8.99632	3.51263	0.782289
			82.6081	67.852	67.806	49.568	47.1444	25.8002	6.62644	3.48195	0.621229
		LATS1/2KO
		Erlotinib conc. (uM)	0	0.2	0.5	1	2	5	10	20	50
			96.2864	95.6781	97.9341	109.024	83.0925	71.8885	33.0165	11.2421	3.95437
			101.331	96.9835	87.8073	97.3891	73.891	61.6857	31.0139	12.763	2.42079
			102.383	96.6793	81.4702	92.877	88.0735	70	25.6274	15.2218	5.01901
		HCC827
		WT
		Erlotinib conc. (uM)	0	0.002	0.005	0.01	0.02	0.05	0.1	0.2	0.5	1
			97.9736	67.8438	70.3816	65.1584	55.8922	29.0675	19.1816	28.3297	12.8369	19.034
			102.164	71.503	61.9713	68.4045	57.7218	23.8442	21.1588	30.4249	27.5329	18.975
			99.8623	75.0738	63.1812	71.503	59.5219	22.1621	19.4177	37.5369	22.3097	22.3097
		LATS1/2KO
		Erlotinib conc. (uM)	0	0.002	0.005	0.01	0.02	0.05	0.1	0.2	0.5	1
			105.315	95.6683	87.4964	91.4696	79.0296	70.4586	73.6163	79.7756	70.4586	68.446
			98.8954	90.5847	84.7377	78.8734	74.0675	83.5059	69.9555	74.64	77.1731	76.8435
			95.7897	92.3718	87.3056	84.5642	83.263	77.2599	78.8214	83.61	81.4412	74.293

## Sheet: Figure 7e
		Ki-67 positive proliferating cells (%)
			WT-Ctrl	WT-Erlotinib	LATS1/2KO-Ctrl	LATS1/2KO-Erlotinib
			72.549	18	80.4348	47.7273
			61.7021	21.1538	77.193	58.0645
			77.3585	14.2857	80.4878	56.7568
			74.5455	17.7419	65.1163	60.7143
			65.9574	24.3902	76.4706	57.8947

[truncated: 11 more sheets: Supp S3c, Supp S4c, Supp S4f, Supp S4g, Supp S6a, Supp S6b, Supp S6c, Supp S6d, Supp S6f, Supp S7a, Supp S7b]
